# Supplementary material for: RBM39 Functions as a Potential Oncogene Through the NF-κB Signaling Pathway in Colorectal Cancer Cells
Source: J Cancer. 2025 Mar 29;16(7):2233–49. doi: 10.7150/jca.105120 (PMC12036102; doi:10.7150/jca.105120)
Supplement: Supplementary file 1 — Supplementary table. [file jcav16p2233s1.xlsx]

## Sheet: Sheet1
Patients	Tissue type	sex	age	Tumor history	Distant metastatic site	Distant metastatic site	Pathological classification	Pathological grade	Tumor size	Tumor location	pathomorphism	total number of lymph nodes	Positive lymph node	T	N	M
1	Cancer/para-cancer	Man	79	No history of other tumors	NO	NO	Adenocarcinoma	Ⅱ grade	7*3.5*2cm	Flexura hepatica coli	Ulcerative type	30	2	T3	N1	M0
2	Cancer/para-cancer	Man	46	No history of other tumors	NO	NO	Adenocarcinoma	Ⅱ grade	6*3*1cm	Rectum	Bulge type	75	1	T4b	N1	M0
3	Cancer/para-cancer	Woman	78	No history of other tumors	NO	NO	Adenocarcinoma	Ⅱ grade	6*3.1*0.6cm	Ileocecal colon	Bulge type	17	0	T3	N0	M0
4	Cancer/para-cancer	Man	69	No history of other tumors	NO	NO	Adenocarcinoma	Ⅲ grade	4*3.5*0.8cm	rectum	Bulge type	13	0	T3	N0	M0
5	Cancer/para-cancer	Man	64	No history of other tumors	NO	NO	Adenocarcinoma	Ⅱgrade	12.5*5.5*1cm	Right semicolon	Ulcerative type	20	0	T3	N0	M0
6	Cancer/para-cancer	Man	65	No history of other tumors	NO	NO	Adenocarcinoma	Ⅱ-Ⅲ grade	7.5*6*0.2cm	Left semicolon	Ulcerative type	18	0	T4a	N0	M0
7	Cancer/para-cancer	Woman	70	No history of other tumors	NO	NO	Adenocarcinoma	Ⅱ grade	8*4*4cm	Right semicolon	Bulge type	19	2	T4a	N1	M0
8	Cancer/para-cancer	Man	58	No history of other tumors	NO	NO	Adenocarcinoma	Ⅲ grade	5.2*3.5*1.3cm	Right semicolon	Bulge type	17	1	T4b	N1	M0
9	Cancer/para-cancer	Woman	49	No history of other tumors	NO	NO	Adenocarcinoma	Ⅱ-Ⅲ grade	4.5*3*1cm	Right semicolon	Ulcerative type	26	0	T4a	N0	M0
10	Cancer/para-cancer	Woman	80	No history of other tumors	NO	NO	Adenocarcinoma	Ⅱ grade	4.5*4*2cm	Right semicolon	Ulcerative type	11	0	T3	N0	M0
